# Supplementary material for: Cell type‐specific DNA methylation analysis of the prefrontal cortex of patients with schizophrenia
Source: Psychiatry Clin Neurosci. 2021 Jul 22;75(9):297–9. doi: 10.1111/pcn.13282 (PMC8457163; doi:10.1111/pcn.13282)
Supplement: Supplementary file 3 — Table S1 Summary of the subject information. [file PCN-75-297-s006.xlsx]

## Sheet: Sheet1
Table S1. Demographic variables of postmortem brains
	CT	SZ
# subjects	35	35
Age	44.2 (7.6)	42.6 (8.5)
Sex (M:F)	26:9	26:9
PMI (hours)	29.4 (12.9)	31.4 (15.5)
sample pH	6.6 (0.3)	6.5 (0.2)
Mean and SD are given. CT, control; SZ, schizophrenia; PMI, postmortem interval.
