# Supplementary material for: Cell type‐specific DNA methylation analysis of the prefrontal cortex of patients with schizophrenia
Source: Psychiatry Clin Neurosci. 2021 Jul 22;75(9):297–9. doi: 10.1111/pcn.13282 (PMC8457163; doi:10.1111/pcn.13282)
Supplement: Supplementary file 4 — Table S2 List of neuronal DMRs. [file PCN-75-297-s002.xlsx]

## Sheet: table S2
Table S2. List of differentially methylated regions in neurons and their associated genes
Chr	Start	End	Peak Score	Nearest Refseq	Gene Name	Gene Description	Cell type and direction of change	Overlap with nonneuronal DMRs
chr14	93385819	93387020	1329.09	NM_001275	CHGA	chromogranin A (parathyroid secretory protein 1)	neuronal_hypermethylation	+
chr15	77991346	77992534	1186.43	NM_032808	LINGO1	leucine rich repeat and Ig domain containing 1	neuronal_hypermethylation	+
chr7	100550083	100552103	1162.97	NM_005960	MUC3A	mucin 3A, cell surface associated	neuronal_hypermethylation	+
chr5	33984702	33986575	1077.99	NM_016180	SLC45A2	solute carrier family 45, member 2	neuronal_hypermethylation	+
chr17	80353911	80354864	858.78	NM_173620	HEXDC	hexosaminidase (glycosyl hydrolase family 20, catalytic domain) containing	neuronal_hypermethylation	+
chr8	452248	454443	634.84	NM_175075	TDRP	testis development related protein	neuronal_hypermethylation	+
chr5	164381	165142	617.69	NM_052909	PLEKHG4B	pleckstrin homology domain containing, family G (with RhoGef domain) member 4B	neuronal_hypermethylation	+
chr19	3836947	3838640	520.26	NM_015174	ZFR2	zinc finger RNA binding protein 2	neuronal_hypermethylation	+
chr2	1570572	1571738	447.91	Intergenic			neuronal_hypermethylation	+
chr5	882010	883623	342.69	NM_023924	BRD9	bromodomain containing 9	neuronal_hypermethylation	+
chr7	100633706	100635875	292.57	NM_001164462	MUC12	mucin 12, cell surface associated	neuronal_hypermethylation	+
chr19	6719435	6720737	288.68	NM_000064	C3	complement component 3	neuronal_hypermethylation	+
chr11	362848	364005	282.05	Intergenic			neuronal_hypomethylatiojn	+
chr19	52536913	52538330	262.67	NM_025040	ZNF614	zinc finger protein 614	neuronal_hypermethylation	-
chr10	127583339	127584593	259.54	NM_145235	FANK1	fibronectin type III and ankyrin repeat domains 1	neuronal_hypermethylation	+
chr10	127582850	127583337	259.54	NM_145235	FANK1	fibronectin type III and ankyrin repeat domains 1	neuronal_hypermethylation	+
chr19	53056975	53058584	238.23	NM_018260	ZNF701	zinc finger protein 701	neuronal_hypermethylation	+
chr6	30918262	30920385	233.14	NM_080870	DPCR1	diffuse panbronchiolitis critical region 1	neuronal_hypermethylation	+
chr7	94294080	94295198	228.66	NM_015068	PEG10	paternally expressed 10	neuronal_hypermethylation	+
chr17	56406693	56408052	224.23	NR_038410	BZRAP1-AS1	BZRAP1 antisense RNA 1	neuronal_hypermethylation	+
chr10	1383654	1384474	214.32	NM_001010910	LINC00200	long intergenic non-protein coding RNA 200	neuronal_hypermethylation	+
chr17	3373102	3374000	205.29	NM_032598	SPATA22	spermatogenesis associated 22	neuronal_hypermethylation	+
chr19	52496325	52497735	201.99	NM_021632	ZNF350	zinc finger protein 350	neuronal_hypermethylation	+
chr1	201370606	201371583	191.51	NM_005558	LAD1	ladinin 1	neuronal_hypermethylation	+
chr19	53995283	53996247	188.9	NM_001004301	ZNF813	zinc finger protein 813	neuronal_hypermethylation	+
chr19	53993990	53995281	188.9	NM_001004301	ZNF813	zinc finger protein 813	neuronal_hypermethylation	+
chr16	1005042	1005997	187.08	NM_022773	LMF1	lipase maturation factor 1	neuronal_hypermethylation	+
chr19	11466011	11467772	182.52	NM_022737	LPPR2	lipid phosphate phosphatase-related protein type 2	neuronal_hypermethylation	+
chr1	17053418	17054206	182.38	Intergenic			neuronal_hypermethylation	+
chr16	33611656	33613077	172.49	Intergenic			neuronal_hypermethylation	+
chr4	1384484	1385107	170.11	NM_175918	CRIPAK	cysteine-rich PAK1 inhibitor	neuronal_hypermethylation	+
chr13	114101367	114102347	168.41	NM_138430	ADPRHL1	ADP-ribosylhydrolase like 1	neuronal_hypermethylation	+
chr19	44285107	44287044	162.6	NM_002250	KCNN4	potassium intermediate/small conductance calcium-activated channel, subfamily N, member 4	neuronal_hypermethylation	+
chr1	29562934	29564314	160.89	NM_005704	PTPRU	protein tyrosine phosphatase, receptor type, U	neuronal_hypermethylation	+
chr12	66523220	66524223	155.11	NR_125724	LLPH-AS1	LLPH antisense RNA 1 (head to head)	neuronal_hypermethylation	-
chr6	30916301	30917542	152.63	NM_080870	DPCR1	diffuse panbronchiolitis critical region 1	neuronal_hypermethylation	+
chr11	76387555	76388689	152.61	Intergenic			neuronal_hypermethylation	-
chr1	15761205	15762139	147.21	NM_007272	CTRC	chymotrypsin C (caldecrin)	neuronal_hypermethylation	-
chr7	142496224	142497430	144.37	Intergenic			neuronal_hypermethylation	+
chr6	30127307	30128430	144.11	NM_006778	TRIM10	tripartite motif containing 10	neuronal_hypermethylation	+
chr20	16238274	16239957	142.79	Intergenic			neuronal_hypermethylation	+
chr19	46847241	46848403	140.58	NM_006247	PPP5C	protein phosphatase 5, catalytic subunit	neuronal_hypermethylation	+
chr11	60866148	60867056	139.35	NM_014207	CD5	CD5 molecule	neuronal_hypermethylation	+
chr2	42077094	42077717	131.81	Intergenic			neuronal_hypermethylation	-
chr7	100647546	100648985	131.56	NR_120519	LOC102724094	uncharacterized LOC102724094	neuronal_hypermethylation	+
chr10	1553532	1554957	129.8	NM_001098830	ADARB2-AS1	ADARB2 antisense RNA 1	neuronal_hypermethylation	+
chr16	1722656	1723714	128.42	NM_144570	HN1L	hematological and neurological expressed 1-like	neuronal_hypomethylatiojn	+
chr9	30801816	30802998	127.3	Intergenic			neuronal_hypermethylation	-
chr19	56915416	56917009	126.73	NM_152478	ZNF583	zinc finger protein 583	neuronal_hypermethylation	-
chr11	133810176	133810964	125.92	NM_014987	IGSF9B	immunoglobulin superfamily, member 9B	neuronal_hypermethylation	-
chr19	58578037	58579233	125.59	NM_003436	ZNF135	zinc finger protein 135	neuronal_hypermethylation	-
chr11	102677352	102678262	124.34	NM_002421	MMP1	matrix metallopeptidase 1 (interstitial collagenase)	neuronal_hypermethylation	-
chr14	65200359	65201448	121.34	NM_015549	PLEKHG3	pleckstrin homology domain containing, family G (with RhoGef domain) member 3	neuronal_hypermethylation	+
chr2	168105940	168107868	120.77	NM_152381	XIRP2	xin actin-binding repeat containing 2	neuronal_hypermethylation	-
chr2	242928907	242930015	120.74	NR_110592	LOC102723927	uncharacterized LOC102723927	neuronal_hypermethylation	+
chr3	10498271	10499294	119.5	NM_001683	ATP2B2	ATPase, Ca++ transporting, plasma membrane 2	neuronal_hypermethylation	-
chr19	55245148	55245993	118.86	NM_014511	KIR2DL3	killer cell immunoglobulin-like receptor, two domains, long cytoplasmic tail, 3	neuronal_hypermethylation	+
chr6	52150353	52151078	118.36	NM_002388	MCM3	minichromosome maintenance complex component 3	neuronal_hypermethylation	-
chr19	52618112	52619524	116.88	NM_001136499	ZNF841	zinc finger protein 841	neuronal_hypermethylation	-
chr11	3405225	3406204	116.4	NR_024248	TSSC2	tumor suppressing subtransferable candidate 2 pseudogene	neuronal_hypermethylation	+
chr8	86553441	86554334	115.62	Intergenic			neuronal_hypermethylation	-
chr22	28200218	28201827	113.49	NM_002430	MN1	meningioma (disrupted in balanced translocation) 1	neuronal_hypermethylation	+
chr8	17327526	17328612	112.56	Intergenic			neuronal_hypermethylation	+
chr11	56410775	56411693	110.28	NM_001002925	OR5AP2	olfactory receptor, family 5, subfamily AP, member 2	neuronal_hypermethylation	-
chr3	51738622	51739751	109.97	NM_000839	GRM2	glutamate receptor, metabotropic 2	neuronal_hypermethylation	-
chr5	1196434	1197628	108.8	NM_001003841	SLC6A19	solute carrier family 6 (neutral amino acid transporter), member 19	neuronal_hypermethylation	-
chr20	43850777	43852088	106.02	NM_003008	SEMG2	semenogelin II	neuronal_hypermethylation	-
chr19	2334783	2335819	104.28	NM_152988	SPPL2B	signal peptide peptidase like 2B	neuronal_hypomethylatiojn	+
chr15	97300865	97301808	104.03	Intergenic			neuronal_hypermethylation	+
chr19	3172148	3173030	103.51	Intergenic			neuronal_hypomethylatiojn	-
chr20	37588525	37589689	103.32	NM_021931	DHX35	DEAH (Asp-Glu-Ala-His) box polypeptide 35	neuronal_hypermethylation	-
chr13	111274874	111275957	102.5	NM_018210	CARKD	carbohydrate kinase domain containing	neuronal_hypermethylation	-
chr17	80276899	80277753	100.99	NM_006137	CD7	CD7 molecule	neuronal_hypermethylation	+
chr19	49891804	49892813	100.95	NM_144688	CCDC155	coiled-coil domain containing 155	neuronal_hypermethylation	-
