# Supplementary material for: Cell type‐specific DNA methylation analysis of the prefrontal cortex of patients with schizophrenia
Source: Psychiatry Clin Neurosci. 2021 Jul 22;75(9):297–9. doi: 10.1111/pcn.13282 (PMC8457163; doi:10.1111/pcn.13282)
Supplement: Supplementary file 5 — Table S3 List of nonneuronal DMRs. [file PCN-75-297-s003.xlsx]

## Sheet: table S3
Table S3. List of differentially methylated regions in nonneurons and their associated genes
Chr	Start	End	Peak Score	Nearest Refseq	Gene Name	Gene Description	Cell type and direction of change	Overlap with neuronal DMRs
chr14	93385641	93387020	1306.93	NM_001275	CHGA	chromogranin A (parathyroid secretory protein 1)	noneuronal_hypermethylation	+
chr7	100550083	100552041	940.16	NM_005960	MUC3A	mucin 3A, cell surface associated	noneuronal_hypermethylation	+
chr5	164381	165142	663.43	NM_052909	PLEKHG4B	pleckstrin homology domain containing, family G (with RhoGef domain) member 4B	noneuronal_hypermethylation	+
chr2	1570572	1571809	648.6	Intergenic			noneuronal_hypermethylation	+
chr15	77991346	77992534	618.01	NM_032808	LINGO1	leucine rich repeat and Ig domain containing 1	noneuronal_hypermethylation	+
chr17	80353911	80354864	576.71	NM_173620	HEXDC	hexosaminidase (glycosyl hydrolase family 20, catalytic domain) containing	noneuronal_hypermethylation	+
chr5	33984845	33986538	570.27	NM_016180	SLC45A2	solute carrier family 45, member 2	noneuronal_hypermethylation	+
chr8	1788309	1789340	523.51	NM_014629	ARHGEF10	Rho guanine nucleotide exchange factor (GEF) 10	noneuronal_hypermethylation	-
chr8	452390	454443	444.46	NM_175075	TDRP	testis development related protein	noneuronal_hypermethylation	+
chr6	30918262	30920421	439.7	NM_080870	DPCR1	diffuse panbronchiolitis critical region 1	noneuronal_hypermethylation	+
chr19	6719435	6720766	328.35	NM_000064	C3	complement component 3	noneuronal_hypermethylation	+
chr13	114101367	114102383	306.13	NM_138430	ADPRHL1	ADP-ribosylhydrolase like 1	noneuronal_hypermethylation	+
chr10	127582285	127584593	291.63	NM_145235	FANK1	fibronectin type III and ankyrin repeat domains 1	noneuronal_hypermethylation	+
chr19	3836947	3838494	288.36	NM_015174	ZFR2	zinc finger RNA binding protein 2	noneuronal_hypermethylation	+
chr6	170203148	170206663	272.4	Intergenic			noneuronal_hypermethylation	-
chr21	33958605	33959747	264.81	NM_018277	TCP10L	t-complex 10-like	noneuronal_hypermethylation	-
chr4	188886376	188887683	249.61	Intergenic			noneuronal_hypermethylation	-
chr16	33611301	33613576	241.71	Intergenic			noneuronal_hypermethylation	+
chr7	100647546	100649237	240.89	NR_120519	LOC102724094	uncharacterized LOC102724094	noneuronal_hypermethylation	+
chr11	362848	364005	222.46	Intergenic			nonneuron_hypomethylation	+
chr7	142496188	142497466	219.14	Intergenic			noneuronal_hypermethylation	+
chr4	1384484	1385107	217.39	NM_175918	CRIPAK	cysteine-rich PAK1 inhibitor	noneuronal_hypermethylation	+
chr17	80276899	80278114	213.92	NM_006137	CD7	CD7 molecule	noneuronal_hypermethylation	+
chr16	1722745	1723836	213.71	NM_144570	HN1L	hematological and neurological expressed 1-like	nonneuron_hypomethylation	+
chr16	1722620	1722743	213.71	NM_144570	HN1L	hematological and neurological expressed 1-like	nonneuron_hypomethylation	+
chr5	882010	883623	213.05	NM_023924	BRD9	bromodomain containing 9	noneuronal_hypermethylation	+
chr10	1383654	1384474	211.92	NM_001010910	LINC00200	long intergenic non-protein coding RNA 200	noneuronal_hypermethylation	+
chr2	242928907	242930088	202.32	NR_110592	LOC102723927	uncharacterized LOC102723927	noneuronal_hypermethylation	+
chr8	1786709	1787600	196.94	NM_014629	ARHGEF10	Rho guanine nucleotide exchange factor (GEF) 10	noneuronal_hypermethylation	-
chr6	30916113	30917542	192.59	NM_080870	DPCR1	diffuse panbronchiolitis critical region 1	noneuronal_hypermethylation	+
chr7	100633706	100635875	182.67	NM_001164462	MUC12	mucin 12, cell surface associated	noneuronal_hypermethylation	+
chr10	1553532	1554957	181.35	NM_001098830	ADARB2-AS1	ADARB2 antisense RNA 1	noneuronal_hypermethylation	+
chr8	77616041	77617861	180.62	NR_024360	ZFHX4-AS1	ZFHX4 antisense RNA 1	noneuronal_hypermethylation	-
chr19	52496254	52497664	164.24	NM_021632	ZNF350	zinc finger protein 350	noneuronal_hypermethylation	+
chr11	3405191	3406493	164.02	NR_024248	TSSC2	tumor suppressing subtransferable candidate 2 pseudogene	noneuronal_hypermethylation	+
chr5	710787	712192	162.97	Intergenic			noneuronal_hypermethylation	-
chr7	63568729	63569850	162.58	Intergenic			noneuronal_hypermethylation	-
chr17	3373102	3374000	160.69	NM_032598	SPATA22	spermatogenesis associated 22	noneuronal_hypermethylation	+
chr11	4662360	4663698	154.94	NM_001004751	OR51D1	olfactory receptor, family 51, subfamily D, member 1	noneuronal_hypermethylation	-
chr1	29562934	29564314	149.47	NM_005704	PTPRU	protein tyrosine phosphatase, receptor type, U	noneuronal_hypermethylation	+
chr7	156733316	156734895	148.93	Intergenic			noneuronal_hypermethylation	-
chr19	53993886	53996174	148.36	NM_001004301	ZNF813	zinc finger protein 813	noneuronal_hypermethylation	+
chr1	6081685	6082803	148.29	NM_003636	KCNAB2	potassium voltage-gated channel, shaker-related subfamily, beta member 2	noneuronal_hypermethylation	-
chr1	201370606	201371583	148.07	NM_005558	LAD1	ladinin 1	noneuronal_hypermethylation	+
chr6	30127307	30128394	147.54	NM_006778	TRIM10	tripartite motif containing 10	noneuronal_hypermethylation	+
chr19	53056975	53058399	146.99	NM_018260	ZNF701	zinc finger protein 701	noneuronal_hypermethylation	+
chr19	46847241	46848365	145.47	NM_006247	PPP5C	protein phosphatase 5, catalytic subunit	noneuronal_hypermethylation	+
chr7	94293963	94295026	143.56	NM_015068	PEG10	paternally expressed 10	noneuronal_hypermethylation	+
chr4	154575637	154576652	141.34	Intergenic			noneuronal_hypermethylation	-
chr16	1005042	1005997	140.39	NM_022773	LMF1	lipase maturation factor 1	noneuronal_hypermethylation	+
chr1	17053352	17054206	138.69	Intergenic			noneuronal_hypermethylation	+
chr6	132891199	132892440	135.99	NM_175067	TAAR6	trace amine associated receptor 6	noneuronal_hypermethylation	-
chr19	2334783	2335819	133.16	NM_152988	SPPL2B	signal peptide peptidase like 2B	nonneuron_hypomethylation	+
chr19	11466011	11467626	132.9	NM_022737	LPPR2	lipid phosphate phosphatase-related protein type 2	noneuronal_hypermethylation	+
chr20	3760825	3761992	132.54	NM_015417	SPEF1	sperm flagellar 1	noneuronal_hypermethylation	-
chr20	16238274	16239957	132.52	Intergenic			noneuronal_hypermethylation	+
chr22	28201103	28201827	130.77	NM_002430	MN1	meningioma (disrupted in balanced translocation) 1	noneuronal_hypermethylation	+
chr1	58996546	58997602	128.37	NM_145243	OMA1	OMA1 zinc metallopeptidase	nonneuron_hypomethylation	-
chr15	97300794	97301911	125.4	Intergenic			noneuronal_hypermethylation	+
chr2	182845694	182846642	123.77	NM_001080545	PPP1R1C	protein phosphatase 1, regulatory (inhibitor) subunit 1C	nonneuron_hypomethylation	-
chr17	56406729	56407945	120.71	NR_038410	BZRAP1-AS1	BZRAP1 antisense RNA 1	noneuronal_hypermethylation	+
chr8	71184517	71185665	119.85	NM_006540	NCOA2	nuclear receptor coactivator 2	nonneuron_hypomethylation	-
chr12	109826023	109827043	119.36	NM_173597	MYO1H	myosin IH	noneuronal_hypermethylation	-
chr8	989620	990796	118.65	NR_033895	LOC286083	uncharacterized LOC286083	noneuronal_hypermethylation	-
chr3	178917602	178918663	118.47	NM_014407	KCNMB3	potassium large conductance calcium-activated channel, subfamily M beta member 3	nonneuron_hypomethylation	-
chr18	77625311	77626182	118.16	NM_012283	KCNG2	potassium voltage-gated channel, subfamily G, member 2	noneuronal_hypermethylation	-
chr8	6423554	6425122	116.47	NM_001147	ANGPT2	angiopoietin 2	noneuronal_hypermethylation	-
chr14	65200359	65201448	115.82	NM_015549	PLEKHG3	pleckstrin homology domain containing, family G (with RhoGef domain) member 3	noneuronal_hypermethylation	+
chr21	47352791	47353486	115.01	NR_109931	LOC101928796	uncharacterized LOC101928796	noneuronal_hypermethylation	-
chr19	44285107	44286199	114.99	NM_002250	KCNN4	potassium intermediate/small conductance calcium-activated channel, subfamily N, member 4	noneuronal_hypermethylation	+
chr8	57117608	57119010	114.82	NM_002655	PLAG1	pleiomorphic adenoma gene 1	nonneuron_hypomethylation	-
chr4	118013140	118014299	113.37	Intergenic			nonneuron_hypomethylation	-
chr21	33672366	33673498	113.28	NM_178817	MRAP	melanocortin 2 receptor accessory protein	noneuronal_hypermethylation	-
chr3	127766218	127767432	112.12	NM_013336	SEC61A1	Sec61 alpha 1 subunit (S. cerevisiae)	nonneuron_hypomethylation	-
chr11	71232188	71232811	112.02	Intergenic			noneuronal_hypermethylation	-
chr20	59792435	59794155	111.89	Intergenic			noneuronal_hypermethylation	-
chr11	60866148	60867056	110.82	NM_014207	CD5	CD5 molecule	noneuronal_hypermethylation	+
chr21	46727627	46728467	110.36	Intergenic			noneuronal_hypermethylation	-
chr8	17327453	17328900	109.74	Intergenic			noneuronal_hypermethylation	+
chr18	76826439	76827755	108.79	NM_198531	ATP9B	ATPase, class II, type 9B	noneuronal_hypermethylation	-
chr8	76452427	76454492	106.62	NM_004133	HNF4G	hepatocyte nuclear factor 4, gamma	nonneuron_hypomethylation	-
chr10	29186098	29187548	106.15	Intergenic			noneuronal_hypermethylation	-
chr10	82100293	82101286	103.26	NM_032372	DYDC2	DPY30 domain containing 2	nonneuron_hypomethylation	-
chr11	82516187	82517665	102.71	Intergenic			noneuronal_hypermethylation	-
chr19	55245105	55245993	102.34	NM_014511	KIR2DL3	killer cell immunoglobulin-like receptor, two domains, long cytoplasmic tail, 3	noneuronal_hypermethylation	+
chr19	37262967	37263837	102.26	NM_001193552	ZNF850	zinc finger protein 850	noneuronal_hypermethylation	-
chr19	6776902	6777779	102.22	NM_005428	VAV1	vav 1 guanine nucleotide exchange factor	noneuronal_hypermethylation	-
chr3	29323656	29324778	102.22	NM_014483	RBMS3	RNA binding motif, single stranded interacting protein 3	noneuronal_hypermethylation	-
chr5	854978	856268	102.22	NM_024786	ZDHHC11	zinc finger, DHHC-type containing 11	nonneuron_hypomethylation	-
chr8	94768072	94769257	101.33	NM_153704	TMEM67	transmembrane protein 67	nonneuron_hypomethylation	-
chr3	2279592	2280678	100.05	NM_175607	CNTN4	contactin 4	nonneuron_hypomethylation	-
