# Supplementary material for: Cell type‐specific DNA methylation analysis of the prefrontal cortex of patients with schizophrenia
Source: Psychiatry Clin Neurosci. 2021 Jul 22;75(9):297–9. doi: 10.1111/pcn.13282 (PMC8457163; doi:10.1111/pcn.13282)
Supplement: Supplementary file 6 — Table S4 Results of gene ontology analysis. [file PCN-75-297-s001.xlsx]

## Sheet: Sheet1
Table S4. Gene Ontology analysis of DMR associated genes
Category	ID	Name	p-value	q-value FDR B&H	Hit Count in Query List	Hit Count in Genome	Hit in Query List
Molecular Function	GO:0005089	Rho guanyl-nucleotide exchange factor activity	0.0002574	0.07386	4	86	PLEKHG4B, ARHGEF10, PLEKHG3, VAV1
Molecular Function	GO:0001162	RNA polymerase II intronic transcription regulatory region sequence-specific DNA binding	0.001471	0.1195	2	16	NCOA2, ZNF350
Molecular Function	GO:0005088	Ras guanyl-nucleotide exchange factor activity	0.001969	0.1195	4	148	PLEKHG4B, ARHGEF10, PLEKHG3, VAV1
Molecular Function	GO:0001161	intronic transcription regulatory region sequence-specific DNA binding	0.002082	0.1195	2	19	NCOA2, ZNF350
Molecular Function	GO:0015269	calcium-activated potassium channel activity	0.002082	0.1195	2	19	KCNN4, KCNMB3
Molecular Function	GO:0005267	potassium channel activity	0.003985	0.1906	4	180	KCNAB2, KCNG2, KCNN4, KCNMB3
Molecular Function	GO:0017048	Rho GTPase binding	0.004736	0.1942	4	189	PLEKHG4B, ARHGEF10, PLEKHG3, VAV1
Molecular Function	GO:0005227	calcium activated cation channel activity	0.006224	0.2177	2	33	KCNN4, KCNMB3
Molecular Function	GO:0046873	metal ion transmembrane transporter activity	0.007261	0.2177	7	630	SLC6A19, KCNAB2, KCNG2, KCNN4, KCNMB3, SEC61A1, ATP2B2
Molecular Function	GO:0005085	guanyl-nucleotide exchange factor activity	0.008821	0.2177	4	226	PLEKHG4B, ARHGEF10, PLEKHG3, VAV1
Biological Process	GO:2000324	positive regulation of glucocorticoid receptor signaling pathway	0.0001669	0.1352	2	6	NCOA2, PPP5C
Biological Process	GO:0045745	positive regulation of G protein-coupled receptor signaling pathway	0.0001866	0.1352	3	33	CHGA, MRAP, C3
Biological Process	GO:2000322	regulation of glucocorticoid receptor signaling pathway	0.0007248	0.3501	2	12	NCOA2, PPP5C
Biological Process	GO:0035023	regulation of Rho protein signal transduction	0.001542	0.4244	4	147	PLEKHG4B, ARHGEF10, PLEKHG3, VAV1
Biological Process	GO:0042921	glucocorticoid receptor signaling pathway	0.001849	0.4244	2	19	NCOA2, PPP5C
Biological Process	GO:0033145	positive regulation of intracellular steroid hormone receptor signaling pathway	0.00205	0.4244	2	20	NCOA2, PPP5C
Biological Process	GO:0031958	corticosteroid receptor signaling pathway	0.00205	0.4244	2	20	NCOA2, PPP5C
Biological Process	GO:0007266	Rho protein signal transduction	0.005834	0.5708	4	213	PLEKHG4B, ARHGEF10, PLEKHG3, VAV1
Biological Process	GO:0043950	positive regulation of cAMP-mediated signaling	0.006927	0.5708	2	37	CHGA, MRAP
Biological Process	GO:0071805	potassium ion transmembrane transport	0.009461	0.5708	4	245	KCNAB2, KCNG2, KCNN4, KCNMB3
Cellular Component	GO:0008076	voltage-gated potassium channel complex	0.0002408	0.04379	4	89	KCNAB2, KCNG2, KCNN4, KCNMB3
Cellular Component	GO:0034705	potassium channel complex	0.0003619	0.04379	4	99	KCNAB2, KCNG2, KCNN4, KCNMB3
Cellular Component	GO:0034703	cation channel complex	0.008067	0.384	4	232	KCNAB2, KCNG2, KCNN4, KCNMB3
Cellular Component	GO:0005658	alpha DNA polymerase:primase complex	0.01689	0.384	1	5	MCM3
Cellular Component	GO:0071256	translocon complex	0.02023	0.384	1	6	SEC61A1
Cellular Component	GO:0071458	integral component of cytoplasmic side of endoplasmic reticulum membrane	0.02023	0.384	1	6	SPPL2B
Cellular Component	GO:0005784	Sec61 translocon complex	0.02023	0.384	1	6	SEC61A1
Cellular Component	GO:0034702	ion channel complex	0.02195	0.384	4	313	KCNAB2, KCNG2, KCNN4, KCNMB3
Cellular Component	GO:0044214	spanning component of plasma membrane	0.02689	0.384	1	8	CD5
Cellular Component	GO:1902495	transmembrane transporter complex	0.02781	0.384	4	337	KCNAB2, KCNG2, KCNN4, KCNMB3
